# Supplementary material for: Interplay Between Helminth Infections, Malnutrition, and Gut Microbiota in Children and Mothers from Pemba, Tanzania: Potential of Microbiota-Directed Interventions
Source: Nutrients. 2024 Nov 24;16(23):4023. doi: 10.3390/nu16234023 (PMC11643142; doi:10.3390/nu16234023)
Supplement: Supplementary file 1 [file nutrients-16-04023-s001.zip]

Archive with 1 entries (1 files):
- nutrients-3329283-supplementary.pdf
